# Supplementary material for: Vitamin D Status and Reference Intervals Measured by Liquid Chromatography–Tandem Mass Spectrometry for the Early Adulthood to Geriatric Ages in a South Korean Population during 2017–2022
Source: Nutrients. 2024 Feb 22;16(5):604. doi: 10.3390/nu16050604 (PMC10934696; doi:10.3390/nu16050604)
Supplement: Supplementary file 1 [file nutrients-16-00604-s001.zip]

Archive with 1 entries (1 files):
- nutrients-2873283-supplementary.pdf
